# Supplementary material for: Lignin Isolated by Microwave-Assisted Acid-Catalyzed Solvolysis Induced Cell Death in Mammalian Tumor Cells by Modulating Apoptotic Pathways
Source: Molecules. 2024 Nov 21;29(23):5490. doi: 10.3390/molecules29235490 (PMC11643340; doi:10.3390/molecules29235490)
Supplement: Supplementary file 1 [file molecules-29-05490-s001.zip]

Archive with 9 entries (7 files):
- Supplementary Materials and Methods_Oct25.pdf
- SupplementaryFigure_Oct25.pdf
- SupplementaryTable_RioKashimoto_Final.xlsx
- __MACOSX/
- __MACOSX/._Supplementary
- __MACOSX/Supplementary/
- __MACOSX/Supplementary/._Supplementary Materials and Methods_Oct25.doc
- __MACOSX/Supplementary/._SupplementaryFigure_Oct25.pdf
- __MACOSX/Supplementary/._SupplementaryTable_RioKashimoto_Final.xlsx
